# Supplementary material for: Rapid Profiling of the Volatilome of Cooked Meat by PTR-ToF-MS: Underlying Latent Explanatory Factors
Source: Foods. 2020 Nov 25;9(12):1738. doi: 10.3390/foods9121738 (PMC7768462; doi:10.3390/foods9121738)
Supplement: Supplementary file 1 [file foods-09-01738-s001.zip]

Archive with 3 entries (2 files):
- Supplementary table S1_paper Foods LEF by Bittante et al.docx
- __MACOSX/
- __MACOSX/._Supplementary table S1_paper Foods LEF by Bittante et al.docx
